# Supplementary material for: Inter-turn intervals in Paramecium caudatum display an exponential distribution
Source: Commun Integr Biol. 2024 May 31;17(1):2360961. doi: 10.1080/19420889.2024.2360961 (PMC11146437; doi:10.1080/19420889.2024.2360961)
Supplement: Supplemental Material [file KCIB_A_2360961_SM9279.zip]

Archive with 2 entries (2 files):
- BIOL1110_student_authors.xlsx
- Supplementary methods.docx
