# Supplementary material for: Inter-turn intervals in Paramecium caudatum display an exponential distribution
Source: Commun Integr Biol. 2024 May 31;17(1):2360961. doi: 10.1080/19420889.2024.2360961 (PMC11146437; doi:10.1080/19420889.2024.2360961)
Supplement: Supplemental Material [file KCIB_A_2360961_SM9279.zip › BIOL1110_student_authors.xlsx]

## Sheet: Names
Students		Tutors
First name	Last name	First name	Last name
Veerain	Veerain	Erin	Oliver
Jenessa	Hetesi	Kristine	Faelnar
Gardenia	Habib	Tess	Nelson
Tayleah	Cartwright	Alysha	Chan
Gursimran Kaur	Gursimran Kaur	Rajni	Pathak
Nikolina	Linjakovic	Denuka	Kankanamge
Bhawana	Banjara	Shatabdi	Paul
Marriam	Choukair	Vanessa	Penna Goncalves
Samantha	Clunies-Ross	Mariel	Fulham
Dev	Dev	Loren	Pollitt
Harleen	Sandhu	Esther	Amosu
Sean	Duffy	Fatemeh	Mehraban
Grace	Chamberlain	Ryan	Nevatte
Ying Ki Jasmine	Korng	Chris	Irving
Alyssa	Mcnaughton	Mateo	Carol Villavedra
Olivia	Williams	Sally	Potter
Sarina	Dashtian
Ashlyn	Lague
Supreme Raj	Pandey
Jezeil	Haddad
Jessica	Codey
Harsheen	Sarna
Subhash	Dudi
Emily	Kim
Amy	Hamdan
Eleftheria	Papoutsaki
Cameron	Oliver
Rafca	Maso
Navnoor	Bawa
Delal	Sogut
Deechen	Yolmo
Dana	Zoori
Hewad	Amin
Mohammed Shoeb Ali	Mohammed Shoeb Ali
Natalie	Awad
SHAINIE	GURUSAMIPILLAI KRISHNAMOORTHY
Xayn	Willis
Rebaz	Goran
Fiona-Xuanlan	Nguyen
Nicholas	Dring
Loveleen	Kaur
Devansh	Raval
Zhi	Yu
Benjamin	To
Dilasha	Karki
Rudhika	Sharma
Micheala	Tachie
Charmaine	Sharma
Sehyun	Hong
Kirra	Mcintosh
Janelle	Chand
Drishti	Sharma
Christian	Fratti
Anthony	Luk
Harsh	Sharma
Jarrod	Tripolone
Dylan	Best
Cameron	Lu
Melangell	Chandler
Anjana	Kafley
Alisha	Ahmed
Ashley	David
Christina	El Hazoury
Sifat-E	Zannat
Marlin	Kyaw
Emma	Dunstan
Doua'a	Al Mousawi
Hayley	Gospo
Bianca	Haron
Huynh Nhu Anh	Nguyen
Mary	Sunna
Renell	Yako
Shivaannie	Devapragash
Ruby	Booth
Kiana	Giang
Jeremy	Lopez
Kezia	Wood
Melithon Kyel	Abellano
Hajar	Mansour
Justin	Nguyen
Marcus	Badaoui
Beatrice	Gara
Mandy	Nguyen
Alishba	Salah
Mubashshir	Ahsan
Chantelle	Lawrence
Rebecca	Lavis
Nicholas	Aitken
Cameron	Bird
Richard	Ayache
Nabeel	Khan
Jayson	Nhan
Ashley	Balan
Jasmine	Chew
Stella	Daniel
India-Rose	Barnett
Gemma	Jones
Nisha	Koya
Luca	Marks
Morgan	Reedy
Sameer	Ahmed
Rian	Cheong
Divanshi	Divanshi
Saket	Kodide
Mathew	Pereira
Krish	Malhotra
Waajiha	Gofur
Maxwell	Aurisch
Elizabeth	Gibbons
Keya	Haria
Cody	Selwood
Allen	Reantaso
Daniel-Nabih	Shaar
Mihir	Mathur
Shubham	Mishra
Mahsa	Karimi
Talia	Martyn
Tylah	Nguyen
Sanaa Naaz	Sanaa Naaz
Cynthia	Coghlan
Chet Ray	Law
Janki	Prajapati
Eliza	Langer
Hassin	Faizi
Peeraporn	Varosanec
Saloni	Jaiswal
Nushaba	Rahman
Yea Young	Park
Clinton	Tran
Agatha Rose Alinea	Baybay
Elijah	Jayasekera
Brooke	Curran
Ryan	Hendrickse
Jacob	Jakubczak-Phillips
Tanaka	Ndhlela
Daniel	Merchant
Maria	Odicho
Lazo	Said
Mohammed Ihsan M	Bukhamseen
Socheat	Chey
Riya	Khawas
Nicholas	Smith
Angela	Yoo
Hayato	Speirs
Daria	Dennis
Isaac	Dermody
Waisale	Easton
Gabrielle	Forbes
Sarita	Taharn
Joyce	Kwarteng
Mia	Lithgow
Jiajie	Yang
Stella	Field
Christine	McArdle
Hannah	Mansfield
Thomas	Murdoch
Elwin	Yang
Heath	Becchio
Max	Groarke
Tara	Booth
Amira	Eid
Lousine	Oganesian
Chloe	Mumford
Haylee	O'grady
John	Ceniza
Marcus	Cheen Leong
Hamish	Wallace
Hunter	Newsome
Katerina	Stefanovski
Isabella	Arnold
Harrison	Brame
Emily	Bryant
Emily	Dunstan
Samara	Hodgkins
Jacob	Kratochvil
Riya	Nadan
Prashil	Patel
Claire	Hill
Henry	Simister
Roshni	Awasthi
Jannifer	Navaratne
Naomi	Reddy
Danielle	Bruce
William	Poynter
Valentina	Saksena
Rishika	Rishika
Anthony	Vu
Olivia Susan	Buchan
Jonathan	Martinez
Omar	Chatila
Moreesha	Nair
Abi	Smith
Jasmine	Chami
Haowei	Hu
Helin	Solmaz
Olivia	Mckay
Meet	Soni
Brooklyn	Clarke-Bruce
Megan	Lombardi
Benjamin	Lazich
Arvin	Singh
Emily	Fox-Smith
Zayd	Ghanawi
Tina	Horvat
Bianca	Law
Kore	Wilson
Isabella	Gooneratne
Minji	Jung
Daksha	Singh
Mayra	Hattangdi
Serena	Adoranti
Shabnam	Badraie
Zayan	Khan
Moufid	El Moubayed
Abisha	Poudel
Adair	Holmes
Liam	Kilborn
Phillip	Cantarella
Ayushka	Pasumarthi
Sneha	Patel
Minh	Nguyen
Fatima	Sultani
Choyi	Li
Daniel	Sobbi
Mitchell	Thomas
Samuel	Thomson
Cooper	English
Kadambari	Pradhan
Scarlett	Rasmi
Jowena	Buque
Charlotte	Baylis
Benjamin	Siyavong Doi
Thanurjaya	Vijeyananthan
Pelin	Yilmazlar
Tharaniyaa	Vijeyananthan
Jessica	Crees
Hayley	Garbutt
Nicole	Romanos
Katelyn	Fripp
Veron	Mehta
Ali	Maarbani
Safwan	Rahman
Dylan	Walsh
Nihara	Delungahawatte
Joshua	Hughes
Tanisha	Nagwekar
Sayantan	Nandy
Sina	Asghari
Luke	Biasi
Catherine	Leen
Ruby	Beylerian
Joanne	Kay
Ryan	Lam
Stephanie	Vanya
Mitchell	Willard
Akshara	David
Caitlin	Sinclair
Waneia	Zaidi
Gary	Nathanael
Ashmeeta	Sapkota
Abbas	Slaiby
Magdolin	Ibrahim
Ming-Yang	Chen
Isabel	Crosby
Lucas	De Andrade Pinto
Hana	Kim
Maria	Zubair
Ben	Wilson
Veng Sim	Sar
Jack	Bishop
Gianni	Luccitti
Matthew	Prestidge
Malachy	Cullen
Minh	Nguyen
Arihant	Singh
Rumandee	Perera
Bronwyn	Sanders
Ahona Nora	Alam
Allen	Moses
Seheba	Kabir
Utkarsh	Singh
Rumeysa	Ali
Mariella	Rodelas
Christopher	Hwu
Changzhi	Ji
Emily	Panting
Savannah	Smith
Katherine	Hughes
Gordon	Carroll
Emelia	Musto
Dominic	Smith
Jacob	Goad
Abbas	Al-Mousawi
Maddison	Maxwell
Butool	Sulaiman Madar
Blair	Watson
Divyanshi	Thakur
Matthew	Jilek
Arwa	Larabi
Alex	Lee
Jakob	Shean
Syfe Xi	Xi
Lauren	Ardill
Ethan	Egiziano
Awais	Khan
Faria Shami	Mullik
Olivia	Coram
Leopold	Gottardi
Sebastian	Koo
Jacob	Knight-Barendse
Alisa	Rana
Arabella	Curtis
Liya	Loyid
Emily	Mokdsi
Zhenxi	Zhou
Isabella	Azzi
Jake	Griffin
Connie	Costa
Yana	Mcteigue
Fatima	El Houli
Ria Ketul	Joshi
Neve	Simms
Max	Koolmees
Rebeccah	Leishman
Haripria	Ramakrishnan
George	Youkhanis
Charlie	Owen
Andrea	Abalos
Yara	Ibrahim
Luke	Shields
Annalise	Skinner
Nellie	Mcmillan
Khin Moe Moe	Thar
Jack	Titmuss
Isabelle	Joseph
Ryan	Mount
Michael	Whyte
Su Su Yawe	Tint
Harris	Behdasht
Annelize	Howard
Bhoomi	Chahar
Lauren	Farr
Apichaya	Thongdeelert
Paris	Coleman
Bailey	Hodge
Vishal	Kumar
Trent	Lim
Anabella	Habkouk
Nathan	Barns
Elodie	Honour
Abigail	Southall
Gayathri	Anand
Tali	Segel
Kajal	Thanki
Matthew Alexander	Rivai
Denin	Sebastian
Sandani	Perera
Jackson	Dilworth
Gwyneth Vitasa	Gadista
Tristan	Hurtada
Jack	Miller
Kevin	Yee
Amy	Wolken
Campbell	Worley
Rezan	Celik
Alexander	Justinek
Bissan	Nazha
Reef	Hutabarat
Yasmine	Jamleoui
Ewen	Mcconville
William	Nguyen
Daria	Seredina
Sunaina	Sharma
Callum	Treacy
Andrey Avikeshwar	Deo
Camille	Bautista
Krisha	Narayan
Ilana	Suljanovic
Noraiz	Tasleem
Edward	Harris
Zara	Grewal
Jaya	Middleton
Khadija	Bennabi
Ngoc Xuan Huong	Nguyen
Hamish	Ball
Joshua	Hemsworth
Luca	Flore
Liam	Goodrich
Eleanor	Bosinco-Hammett
Brianna	Morcom
Aishaani	Naidu
Mia	Herriot
Myles	Lever
Mia	Underwood
Nicholas Peter	Vine
Quinn	Zhang
April	Iu
Diana	Naddo
Joshua	Cheetham
Koby	Howe
Alex	Jacobs
Connor	Downey
Adam	Hennessy
Aiswarya	Parameswaran
Lily	Grenenger
Maahi	Shukla
Lily	Foxall
Jannatul Abedin	Akotree
Samrad	Saeidi Nejad
Noah	Hamilton
Azriel	Serazon
Travis	Coombes
Danielle	Luu
Emilia	Ashmore
Michael	Xenofontos
Joel	Incognito
Riya	Jain
Sofia	Sahami
Panashe	Shamba
Joyceline	Hanriyanto
Oluwatunmise Samuel	Oladeebo
Tyra	Levison
Jasper	Mccarthy
Bailley	Walker
Amy	Fraser
Aisha Danielle	Adan
Sophie	Casha
Kirsten	Page
June	Philip
Jianna	Castro
Jamal	Homsi
Regina	Lee
Robert	Davis
Aleen	Al-dala'in
Harrison	Sproule
Briahna	Sutherland-Smith
Kay Zin	Thu
Jacquelyn	Wilson
Jazzmine	Kaur
Daniel	Krishnan
Analise	Kibble
Josephine	Zucco
Yusuf	Goss
Tiah	Grainger
Oliver	Lloyd
Hunter	Burness-Cowan
Simar	Walia
Isabella	Kinch
Alex	Tripodi
Astha	Batra
Phebe	Parish
Elijah	Shin
Leayah Lorraine	Leano
Oleksandra	Lyutenko
Nipun	Nandi
Rachael	Barrowman
Riya	Rawat
Anthony	Baker
Sean	Farrugia
Holly	Gillmore
Danella	Laksana
Elizabeth	Wilkinson
Sophie	El Bayeh
Mackenzie	Walker
Archer	Guest
Melissa	Tawk
Anthony	Bui
Roopesh	Rameshwar
Marija	Jordanova
Scout	Mckenzie
Shamikchha	Bhandari
Tallulah	Morrison
Christina	Nkrumah
Nandini	Reddy
Muhammad Abdullah	Sajjad
Zaridah	Taleo
Nguyen Thu Trang	Le
Emily	Mason
Astrid	Rankin
Alex	Macdonald-Yan
Trong Phu	Than
Leah	Catzel
Camille Erika	Grondin
Annie	Mclean
Hannah	Stone
Jemma	Haber
Joshua	Watson
Soo-Min Rachel	Jang
Chloe	Neil
Anna-Kate	Phillips
Lachlan	Edwards
William	Osborne
Abbey	Bramley
Vy	Ho
Olivia	Jackson
Kaitlin	Lawrenson
Shamina Meem	Rahman
Christian	Ruggero
Jack	Harriott
Isabella	Hurst
Celina	Irwin
Adeusi Daniella	Durotoye
Joel	Davidson
Abbey	Taylor
Owen	Williams Richards
Ahmad	Ali
Hannah	Bartlett
Aishath Nawah	Hameen
Parnia	Mokhtari Moghaddam
Shanelle Rio Andrea Tango	Sadama
Cody	Warren
Timothy	Rapacon
Hannah	Ring
Noah	Leskovec
Tan Luc	Pham
Anahid	Khori
Alexa-Chad	Murley
Elizabelle	Pham
Arwen	Taqueban
Julia	Ayres
Cordelia	Hay
Nicholas	Sultana
Greta	Hayes
Brooke	Hansen
Eliza	Lee
Jessica	Parker
Ane	Fale
Methuli	Wickramaratne
Sophia	Dingli
Paige	Etherington
Gideon	Sese
Chris	Maldonado
Abigail Syadiva	Galursapto
Shabiha Sharmin	Elma
Lucy	Hoang
Kiana	Loncar
Rafid	Rahman
Rosie	Stoddart
Calinda	Surenne
Katherine	Vanag
Hayden	Wardell
Alyah	Khoshnoud-Rad
Mahsa	Moghadam
Kristen	Betros
Brenton	Millard
Nora	Hezler
Imogen	Mcconville
Chelsea	Riddington
Cooper	Holdsworth
Charles	Recchia
Mariela	Powell Thomas
Ryan	Belzycki
Julia	Seibel
Dayisha	Deviya
